# Supplementary material for: Metformin Reduces Potassium Currents and Prolongs Repolarization in Non-Diabetic Heart
Source: Int J Mol Sci. 2022 May 27;23(11):6021. doi: 10.3390/ijms23116021 (PMC9181026; doi:10.3390/ijms23116021)
Supplement: Supplementary file 1 [file ijms-23-06021-s001.zip]

Archive with 1 entries (1 files):
- ijms-1705669-supplementary.pdf
